# Supplementary material for: Predation risk in relation to brain size in alternative prey of pygmy owls varies depending on the abundance of main prey
Source: PLoS One. 2020 Sep 11;15(9):e0236155. doi: 10.1371/journal.pone.0236155 (PMC7485837; doi:10.1371/journal.pone.0236155)
Supplement: S1 Data — (XLSX) [file pone.0236155.s004.xlsx]

## Sheet: Afun head size_2018-19_28-1-202
NESTID	Nest-box	Year	LAYDATE	CLUTCH	No hatched	No fledged	Age	Ring	Sex	POLYGYNY	Wing	Tail	Billskull	Mass	Length1	Length2	Length3	breadth1	breadth2	breadth3	height1	height2	height3	Head Volume
201826111	261	2018	22	5	5	0	2	119863	1		183	102	23.3	127	48.6	48.5	48	41.8	41.7	42.2	31.2	29	29.5
201836311	363	2018	45	6	5	0	2	119886	1		169	100	19.1	130	47.3	47.1	46.7	37.3	37.3	37	28.1	27.6	27.5	15.0816
201841111	411	2018	34	6	5	3	1	119885	1	1	179	110	19.9	137	48.3	48.1	48.4	38.2	37.8	37.6	28	28	27.9	15.7212
201814611	146	2018	22	7	7	1	3	119873	1	2	175	108	21.5	146	49.2	49	48.9	37.8	37.6	37.9	28	28.3	28.3	15.346
201820011	200	2018	25	6	6	0	1	119879	1	2	178	110	20.8	150	48.6	48.7	48.9	38	37.9	38.3	28.6	28.4	28.3	15.8225
201853111	531	2018	26	7	7	2	2	119874	1		180	110	20.5	138	49.8	49.1	49	38	37.8	37.7	27.9	27.7	27.6	15.8142
201831911	319	2018	27	7	7	1	3	119875	1	1	181	111	21	133	47.8	47.9	47.6	37.9	38	38	27.4	27.5	27.3	14.5722
201834611	346	2018	17	6	6	5	3	115326	1	1	175	101	23.1	114	46.7	46.6	46.5	39.5	39.2	38.8	27.7	27.6	27.7	13.3266
201821111	211	2018	18	5	5	0	3	119846	1	1	180	104	20.1	127	48.8	48.7	48.4	39.9	39.8	39.8	28.3	28.1	27.7	16.6745
201857711	577	2018	-7	4	4	4	3	79465	1	1	187	101	23.1	175	47.7			38.1			28.4
201867211	672	2018	-11	6	6	4	3	115327	1	2	178	112	20	153	48.2	48.1	48.4	36.1	36.2	36.3	27.5	27	27.1	14.5485
201814711	147	2018	6	6	5	3	3	49301	1	2	181	110	20.4	158	48.1	48.3	48.4	37.6	37.4	37.4	27.1	27.2	27.3	14.862
201815811	158	2018	8	6	6	6	3	115338	1	1	178	115	22.2	163	49.7	49.5	49.6	36.5	36.3	36.5	25.5	25.6	25.7	13.3742
201849711	497	2018	7	6	6	6	3	115339	1	1	180	108	20.6	160	49.9	50.1	50.2	38.1	38.5	38.3	28.1	27.9	27.5	16.4389
201820211	202	2018	8	7	7	5	2	115345	1	1	181	116	21.7	156	49.8	49.7	49.9	39	38.1	38.1	28.5	28.4	28.1	15.9998
201818011	180	2018	2	4	3	3			1	1
201869211	692	2018	6	6	6	4	3	115351	1	1	180	115	20.5	144	49.5	49.7	49.7	37.7	37.8	37.8	27.4	27.5	27.6	15.8347
201877011	770	2018	9	5	5	5	3	115352	1	1	182	105	20.1	170	49.3	49.6	49.7	38.1	38	38.1	28.1	27.9	28	16.418
201876911	769	2018	7	6	6	5	2	115353	1	1	179	108	21.8	150	49.7	49.8	49.7	37.6	37.7	37.5	29	28.5	28.4	15.7384
201860911	609	2018	8	7	6	5	2	115360	1	1	178	104	21.4	166	49.7	49.8	49.8	37.6	37.5	37.8	28.1	28.1	28	15.6802
201871611	716	2018	3	5	4	4	3	115361	1		180	113	21	148	48.3	48.3	48.1	37	36.9	37.1	28.3	28.4	28.3	14.941
201894411	944	2018	9	4	4	0	1	120300	1		179	110	20	177	48.2	48.3	48.2	36	36.1	36.1	27.5	27.5	27.6	14.6725
201832111	321	2018	5	7	7	5	3	115362	1	1	189	120	21.8	154	49.5	49.7	49.4	39.2	38.9	38.7	29	28.6	28.7	16.2552
201862011	620	2018	11	6	6	4	1	115364	1	1	180	115	20.6	132	49	49.2	49.2	37.3	37.4	37.3	29	29	28.7	16.1111
201830211	302	2018	10	6	6	0	3	115365	1	2	180	110	20.1	154	49.8	49.8	49.6	37.2	37.4	37.3	29.5	29.3	29.2	16.9679
201829511	295	2018	28	5	5	2	1	115366	1	1	177	110	21.6	145	48.3	48.5	48.6	36.5	36.6	36.6	28.2	28	28.2	14.4643
201856011	560	2018	13	7	7	4	3	115369	1	1	178	115	19.9	142	47.8	47.8	47.6	37.5	37.5	37.3	27.2	27.1	27.3	14.831
201806811	68	2018	14	6	6	4	2	115370	1	1	179	110	22	154	49.5	49.4	49.6	38	38.3	38.3	28.9	28.8	28.7	15.8331
201859611	596	2018	11	6	6	4	2	115371	1	1	175	107	21.1	148	47.5	47.7	47.6	37.5	37.7	37.6	27.8	28	27.8	14.5311
201830011	300	2018	17	6	6	0	1	115392	1		180	115	22	139	49.7	49.4	49.3	37.6	37.3	37.4	28	28	27.9	15.0482
201889911	899	2018	16	5	5	2	2	119807	1	1	178	112	22.4	130	49.5	49.4	49.4	37.5	37.3	37.3	27.8	27.7	27.6	14.6434
201873011	730	2018	17	5	5	4	3	119813	1	1	176	111	19.8	152	48.7	48.8	48.6	37.6	37.6	37.8	28.8	28.9	29.1	16.4828
201809411	94	2018		7	0	0	2	119815	1		183	105	19.6	170	49.8	49.7	49.9	37	37.2	37.3	28.2	28.5	28.4	16.6628
201821911	219	2018	17	5	5	5	3	119816	1	1	180	117	20.6	142	49.9	49.8	49.8	38.4	38.3	38.4	27.5	27.5	27.3	16.1024
201863911	639	2018	25	5	5	4	3	119817	1	2	172	109	20.1	158	49.4	49.5	49.5	39.9	39.8	39.7	27.7	27.8	27.6	16.9432
201841311	413	2018	-2	5	5	4	3	115354	1		178	110	20.4	144	48.6	48.8	48.5	36	36.2	36.1	28.2	28.1	28	14.9884
201875511	755	2018	5	5	5	5	3	115358	1	1	176	105	20.2	132	48.3	48.2	48.2	37.8	37.9	37.8	28	27.8	27.7	15.4487
201982411	824	2019	-7	7	7	0	2	122001	1	1	176	102	23.8	150	49.2	49.4	49.3	43	42.5	42.3	29.1	28.7	28.6	16.3727
201938711	387	2019	-12	4	4	2	3	119873	1	1	173	103	19.8	170	48.7	48.8	48.9	42.2	41.7	41.2	29.1	28.9	28.6	18.2688
201977111	771	2019	-7	7	7	4	2	122008	1	1	176	103	23.5	154	51.7	51.3	51.4	40.7	41	41.5	29.2	28.8	28.5	17.3302
201969211	692	2019	-4	5	5	2	2	122007	1	1	179	102	21.3	147	52.1	52.1	52.3	39.2	38.7	39.7	30.1	29.4	30.1	18.9122
201922511	225	2019	-8	4	4	0	1	122005	1		174	103	20.5	124	50.7	50.8	50.6	40.9	41.4	41.5	28.6	28.8	28.8	18.74
201953711	537	2019	-6	5	4	2	3	122006	1		175	108	22	154	52.4	52.1	52.2	36.5	37.1	37.5	29.2	28.1	27.6	16.5823
201920711	207	2019	-6	7	7	2	2	122012	1	1	178	107	19.2	152	49.1	49.2	49.5	42	42.2	42.3	31.2	32	32.2	21.0989
201914711	147	2019	-6	5	3	0	2	122013	1		175	107	21.7	160	49.3	49.8	49.7	39.2	39.8	39.2	29.7	29.5	29.4	16.9899
201981111	811	2019	-6	5	5	4	1	122014	1	1	177	106	19	134	48.4	48.5	48.5	41.8	41.1	41.6	28.4	28.4	28	18.0897
201970711	707	2019	4	5	5	1	1	122028	1		181	111	19.3	130	49.9	49.8	49.7	42.5	42.1	42.3	29.5	28.5	28.8	19.5352
201953111	531	2019	-4	5	5	1	2	122020	1	1	180	106	20.1	140	50	49.9	49.8	42.8	42.3	42.7	29.6	29.2	29.3	19.5101
201914911	149	2019	-1	6	6	2	1	122029	1	1	175	110	18.8	139	49	48.5	48.9	40.4	40.6	40.4	27.6	27.6	27.9	17.5985
201970611	706	2019	22	6	5	0	1	122051	1	1	180	110	19.3	140	49	48.8	48.7	41.9	41.3	41.6	31.9	31.6	31.6	20.3818
201952111	521	2019	-5	7	7	0	2		1	1
201939311	393	2019	-5	7	7	1	1	122019	1	1	181	106	19.1	140	49.7	49.5	49.8	42.9	42.5	42.3	27.5	27.3	27.6	18.7026
201910611	106	2019	-7	6	6	0	2	122004	1	1	180	110	20	165	50	50.2	50.3	42	41.5	42	28.8	28.8	28.3	18.9104
201826111	261	2018	22	5	5	0			2
201836311	363	2018	45	6	5	0			2
201841111	411	2018	34	6	5	3	2	119898	2	1	173	100	19.5	108	47.7	47.5	47.4	37	37.1	37	27.5	27.6	27.4	14.941
201814611	146	2018	22	7	7	1	3	11480	2	2	175	101	19	109	48	47.9	47.8	36.9	37	37.1	28	27.9	28.5	15.7434
201820011	200	2018	25	6	6	0	1	115347	2	2	171	106	19.6	100	47.7	47.6	47.4	36.6	36.8	36.9	27.9	28.1	27.9	15.0492
201853111	531	2018	26	7	7	2			2
201831911	319	2018	27	7	7	1	3	119880	2	1	170	101	20.6	99	49.3	49.3	49.2	36.8	37.3	37.1	27.8	27.7	27.6	15.4035
201834611	346	2018	17	6	6	5	3	119865	2	1	176	95	23.2	112	48.2	48.5	48	41.6	41.2	41	28.9	28.2	28.5	15.4258
201821111	211	2018	18	5	5	0	2	119845	2	1	173	101	22.7	113	47.2	48.3	47.1	39.8	39	39.2	25.2	26	25.5	13.0692
201857711	577	2018	-7	4	4	4	3	115328	2	1	173	101	24	117	49.4			39.2			29
201867211	672	2018	-11	6	6	4	3	11480	2	2	175	104	19.5	120	48.4	48	48.6	37	36.8	36.7	28.4	28.2	28	15.6734
201814711	147	2018	6	6	5	3	1	115347	2	2	170	103	20.5	104	47.6	47.8	47.9	36.6	36.7	36.7	27.8	27.6	27.7	14.4931
201815811	158	2018	8	6	6	6	2	101254	2	1	169	100	20	103	47.8	47.9	47.9	36.4	36.5	36.6	27.8	27.6	27.5	14.7092
201849711	497	2018	7	6	6	6	3	113257	2	1	169	101	21	102	47.8	47.7	47.8	37.7	37.8	37.9	26.7	26.8	26.9	14.1906
201820211	202	2018	8	7	7	5	3	115346	2	1	174	103	21	100	49	48.9	49.1	36.8	36.7	37.1	27.8	27.6	27.6	14.9461
201818011	180	2018	2	4	3	3	3	115355	2	1	173	109	21.4	112	49.2	49	49.2	36.1	36.1	36.3	27	26.8	26.9	14.1202
201869211	692	2018	6	6	6	4	3	115356	2	1	171	103	20.6	115	48.9	48.9	48.8	39.1	39.2	38.9	28.6	28.7	28.5	16.5282
201877011	770	2018	9	5	5	5	3	115319	2	1	172	113	20.1	109	49	49.1	48.9	36.7	36.8	36.9	27.5	27.5	27.4	15.2873
201876911	769	2018	7	6	6	5	2	115359	2	1	172	110	19.5	100	48	47.9	48.1	37.2	37.1	37.3	27	27.3	27.4	15.1101
201860911	609	2018	8	7	6	5	1	115367	2	1	173	98	19	96	47.3	47.2	47.2	37.1	37	37	28	27.9	27.9	15.2847
201871611	716	2018	3	5	4	4			2
201894411	944	2018	9	4	4	0			2
201832111	321	2018	5	7	7	5	2	115363	2	1	173	110	19.9	108	47.6	47.7	47.3	37.6	37.5	37.5	28.1	28.1	28.2	15.2704
201862011	620	2018	11	6	6	4	2	115368	2	1	173	112	20	116	48.9	48.1	48.1	38.1	38	38	27.8	27.6	27.8	15.6586
201830211	302	2018	10	6	6	0	3	11480	2	2	177	103	19	116	47.8	47.7	47.8	36.9	37	37	28.2	28.4	28.5	15.7865
201829511	295	2018	28	5	5	2	3	119876	2	1	169	106	18.9	110	48	47.9	47.8	37.2	37.1	37.4	28.5	28	28.1	15.9352
201856011	560	2018	13	7	7	4	3	115249	2	1	175	105	21	119	48.9	48.7	48.8	37.4	37.5	37.3	27.3	27.2	27.3	14.8363
201806811	68	2018	14	6	6	4	1	115390	2	1	173	110	20.1	110	48.2	48.1	48	37.3	37	37.2	28.4	28.2	28	15.3582
201859611	596	2018	11	6	6	4	2	115391	2	1	172	105	21	120	48.9	49.1	48.9	39	38.8	38.7	28	27.8	27.8	15.8383
201830011	300	2018	17	6	6	0			2
201889911	899	2018	16	5	5	2	3	30236	2	1	172	105	21	101	48	47.8	47.8	37.9	38	38	27.4	27.5	27.4	14.6445
201873011	730	2018	17	5	5	4	1	119814	2	1	174	115	20.2	120	48.9	49	49.1	37.5	37.5	37.6	27.9	27.6	27.6	15.67
201809411	94	2018		7	0	0			2
201821911	219	2018	17	5	5	5	1	119822	2	1	171	109	19.8	104	47.5	47.6	47.6	38.7	38.7	38.5	27.4	27.6	27.6	15.4569
201863911	639	2018	25	5	5	4	3	115328	2	2	172	100	22.9	110	50.4	50.3	49.5	41	41.4	41.4	28.8	29.4	29.8	17.2098
201841311	413	2018	-2	5	5	4			2
201875511	755	2018	5	5	5	5	1	115357	2	1	170	102	20.2	100	48.9	49	48.8	36.1	36	36.1	27.6	27.5	27.4	14.897
201982411	824	2019	-7	7	7	0	1	122010	2	1	166	101	20.1	115	49.5	48.6	49	39	38.8	38.8	28.2	28.2	27.7	16.4979
201938711	387	2019	-12	4	4	2	1	109648	2	1	173	105	20.1	128	49.8	49.5	49.6	39.8	40	38.6	29.1	27.9	27.6	17.2017
201977111	771	2019	-7	7	7	4	3	115319	2	1	175	106	21.8	113	50.5	49.9	49.5	38.9	38.2	39.2	31.8	28.7	28	16.8575
201969211	692	2019	-4	5	5	2	3	122009	2	1	177	104	19.9	103	48.9	48	48	39.8	39.8	39.5	28.1	27.8	27.7	16.4427
201922511	225	2019	-8	4	4	0			2
201953711	537	2019	-6	5	4	2			2
201920711	207	2019	-6	7	7	2	1	122018	2	1	168	103	18.5	115	48.9	48.2	48.3	39	38.9	39.3	27.5	28.1	27.6	16.9912
201914711	147	2019	-6	5	3	0			2
201981111	811	2019	-6	5	5	4	3	111189	2	1	171	100	19	120	48.9	48.7	48.8	39.5	39.6	39.5	28.2	27.6	27.5	17.1191
201970711	707	2019	4	5	5	1			2
201953111	531	2019	-4	5	5	1	2	122023	2	1	167	110	19.5	93	47.5	47.4	47.3	41.5	40.5	40.6	29.9	29.8	29.7	17.7815
201914911	149	2019	-1	6	6	2	3	113257	2	1	168	105	19.4	101	49	48.8	48.9	39.5	39.3	39.6	28.7	28.3	28.4	17.3447
201970611	706	2019	22	6	5	0	2	122052	2	1	177	105	18.8	110	49.3	49.6	49.6	39.5	39.9	37.7	29	28.7	28.9	18.1029
201952111	521	2019	-5	7	7	0	2	122022	2	1	169	107	19.5	119	48.8	48.5	48.3	40.2	40	40.1	29.1	29.2	29.3	17.7911
201939311	393	2019	-5	7	7	1	2	122021	2	1	170	108	18.5	115	49.9	49.5	49.3	41.7	41.5	41	29.6	29	29	19.6542
201910611	106	2019	-7	6	6	0	1	122011	2	1	171	99	19.6	111	49.5	49.5	49.6	38	37.8	38	25.9	25.7	25.6	15.2915
